# Supplementary material for: Early morning urine collection to improve urinary lateral flow LAM assay sensitivity in hospitalised patients with HIV-TB co-infection
Source: BMC Infect Dis. 2017 May 12;17:339. doi: 10.1186/s12879-017-2313-0 (PMC5429506; doi:10.1186/s12879-017-2313-0)
Supplement: Additional file 1: — Data base incampassing all anaysed raw data. (XLSX 18 kb) [file 12879_2017_2313_MOESM1_ESM.xlsx]

## Sheet: Sheet 1
Study id	daystotreat	Strip tested (Y/N)	Random_LAM grade (0-5)	Strip tested (Y/N)	EMU_LAM grade (0-5)	DiffEMU_Random	Smear grade(Scanty-3+)	GeneXpert	culture	other	Diag_cat	TB treatment given (Y/N)	CD 4 count	sex	Urine_dipstix
1	0	Y	2	Y	2		N/A	N/A	N/A	u/s	Probable	Y	73	FEMALE
2	92	Y	2	Y	3		neg	neg	neg	CXR	Probable	Y	26	FEMALE
14	-61	y	1	Y	4	3	neg	Positive (Rif resistance)	pending		Definate	Y	194	FEMALE	y
4	0	Y	0	Y	0		N/A	neg	N/A	u/s	Probable	Y	60	MALE	Y
7	-29	Y	2	Y	3	1	N/A	Positive (Rif susceptible)	N/A		Definate	Y	24	FEMALE	Y
5	-28	Y	0	Y	0	0	N/A	Positive (Rif susceptible)	Positive		Definate	Y	250	MALE	Y
47	-16	y	1	y	1	0	N/A	neg	Positive		Definate	Y	389	MALE
8	41	y	3	Y	4		N/A	N/A	N/A	clinical	Probable	Y	5	MALE	y
9	0	y	0	Y	0		N/A	N/A	N/A	CXR	Probable	Y	359	MALE	y
22	-15	Y	1	Y	1	0	N/A	Positive (Rif susceptible)			Definate	Y	315	FEMALE	Y
11	2	y	0	Y	1		N/A	N/A	N/A	CXR	Probable	Y	220	MALE	y
S27	-14	y	1	y	2	1		Positive (Rif resistance)	Positive		Definate	y	86	MALE
13	-3	y	0	Y	0		N/A	N/A	N/A	CXR	Probable	Y	880	MALE	y
S25	-5	y	0	y	0	0		Positive (Rif susceptible)	Positive		Definate	y	53	MALE
15	-69	y	0	Y	1		N/A	N/A	N/A	clinical	Probable	Y	440	FEMALE	y
16	1	y	0	Y	1		N/A	neg	N/A	CXR	Probable	Y	157	MALE	y
17	3	y	2	Y	4		neg	N/A	N/A	clinical	Probable	Y	67	MALE	y
28	-5	Y	1	y	2	1	3+	Positive (Rif susceptible)	Positive		Definate	y	392	FEMALE	y
19	4	y	1	Y	3		N/A	neg	N/A	clinical	Probable	Y	187	MALE	y
6	-4	Y	1	Y	2	1	N/A	Positive (Rif susceptible)	N/A		Definate	Y	105	MALE	Y
12	-4	y	3	Y	4	1	3+	Positive (Rif susceptible)	N/A		Definate	Y	22	MALE	y
3	-4	Y	1	N	D/C		neg	Positive (Rif susceptible)	Positive		Definate	Y	54	MALE	Y
23	-4	Y	1	y	1		neg	neg		CXR	Probable	Y	53	FEMALE	Y
44	-2	y	0	y	0	0	3+	Positive (Rif susceptible)	Positive		Definate	Y	18	FEMALE
25	-3	Y	0	y	1		neg	neg		CXR	Probable	Y	37	MALE	Y
26	2	Y	0	Y	1		N/A	N/A		clinical	Probable	y	37	MALE	y
10	-2	y	1	Y	2	1	N/A	Positive (Rif susceptible)	N/A		Definate	y	980	MALE	y
S30	-1	y	0	y	1	1		Positive (Rif susceptible)	Positive		Definate	y	46	MALE
29	-20	Y	0	y	D/C		N/A	N/A	neg	u/s	Probable	y	234	MALE	y
30	-16	Y	1	y	2		N/A	N/A	neg	csf	Probable	y	67	FEMALE	y
31	0	y	1	y	0		N/A	neg	neg	clinical	Probable	y	288	MALE	y
32	-22	y	1	y	0		N/A	neg	neg	pleural effusion	Probable	y	5	MALE	y
33	-5	Y	0	y	0		N/A	neg	neg	CXR	Probable	y	9	MALE	y
34	-4	y	1	y	0		N/A	neg	neg	CXR	Probable	y	8	FEMALE	y
35	-1	y	1	y	0		N/A	N/A	N/A	CXR	Probable	y	288	FEMALE	y
18	-1	y	1	Y	1	0	N/A	Positive (Rif susceptible)	N/A		Definate	Y	141	FEMALE	y
37	-4	y	0	y	0		N/A	N/A	neg	clinical	Probable	y	75	FEMALE	y
38	-2	y	0	y	0		N/A	N/A	neg	u/s	Probable	y	500	FEMALE	y
39	-3	Y	0	y	2		N/A	neg	neg	u/s	Probable	y	350	FEMALE	y
40	-1	Y	0	y	0		N/A	neg	neg	clinical	Probable	y	20	FEMALE	y
41	0	y	2	y	2		N/A	neg	neg	csf	Probable	y	153	MALE
42	0	y	0	y	0		N/A	neg	neg	clinical	Probable	y	9	FEMALE
43	0	y	0	y	0		N/A	N/A	neg	CXR	Probable	y	17	FEMALE
21	-1	y	1	Y	2	1	N/A	Positive (Rif susceptible)			Definate	Y	146	MALE	y
45	0	y	4	y	4		N/A	N/A	N/A	clinical	Probable	Y	21	MALE
46	-4	y	0	y	0		N/A	N/A	N/A	clinical	Probable	Y	18	MALE
S10	0	y	0	y	0	0	N/A	Positive (Rif susceptible)	Positive		Definate	y	49	MALE
48	0	y	0	y	0		N/A	N/A	neg	clinical	Probable	y	38	FEMALE
S11	0	y	0	y	0	0	N/A	Positive (Rif resistance)	Positive		Definate	y	370	MALE
S21	0	y	0	y	0	0		Positive (Rif susceptible)	Positive		Definate	y	46	MALE
51	0	y	0	y	0		N/A	N/A	N/A	CXR	Probable	y	301	FEMALE
52	-4	y	0	y	1		N/A	N/A	N/A	CXR	Probable	y	600	MALE
53	-2	y	1	y	1		neg	neg	neg	CXR	Probable	y	50	MALE
54	-4	y	1	y	1		N/A	neg	neg	clinical	Probable	y	27	FEMALE
55	1	y	1	y	3		N/A	N/A	N/A	clinical	Probable	y	169	FEMALE
S22	0	y	0	y	0	0		Positive (Rif susceptible)	Positive		Definate	y	71	FEMALE
57	-3	y	0	y	0		N/A	neg	N/A	CXR	Probable	y	106	FEMALE
58	-4	y	0	y	3		neg	neg	neg	clinical	Probable	y	10	MALE
S1	0	Y	0	y	2		N/A	neg	neg	clinical	Probable	y	191	FEMALE
S2	-5	y	0	y	3		neg	neg	neg	CXR	Probable	y	184	FEMALE
S3	-22	y	1	y	4		neg	neg	neg	CXR	Probable	y	10	MALE
S4	0	y	1	y	0	-1	N/A	Positive (Rif susceptible)	Positive		Definate	y	6	MALE
S5	-2	y	0	y	0		N/A	neg	neg	clinical	Probable	y	186	MALE
S6	-3	y	0	y	0		N/A	neg	neg	clinical	Probable	y	281	MALE
S7	0	y	1	y	0	-1	N/A	Positive (Rif susceptible)	Positive		Definate	y	48	FEMALE
S34	0	y	3	y	0	-3		Positive (Rif susceptible)	Positive		Definate	y	97	MALE
1327	0	y	0	y	1	1		Positive (Rif susceptible)			Definate	y	36	MALE
1328	0	y	0	y	1	1		Positive (Rif susceptible)			Definate	y	407	FEMALE
1329	0	y	0	y	1	1		Positive (Rif susceptible)			Definate	y	67	FEMALE
S12	0	y	1	y	2			N/A	N/A	clinical	Probable	y	344	MALE
S13	0	y	1	y	0			N/A	N/A	CXR	Probable	y	16	MALE
S14	0	y	0	y	0			neg	neg	CXR	Probable	y	25	FEMALE
S15	-1	y	0	y	2			neg	neg	clinical	Probable	y	744	FEMALE
S16	0	y	1	y	1			neg	neg	CXR	Probable	y	67	MALE
20	0	y	1	Y	1	0	N/A	Positive (Rif susceptible)			Definate	Y	51	MALE	y
S18	0	y	0	y	1			neg	neg	CXR	Probable	y	85	FEMALE
S19	0	y	0	y	1			N/A	neg	clinical	Probable	y	132	MALE
S9	0	y	0	y	2	2	N/A	Positive (Rif susceptible)	Positive		Definate	y	252	MALE
1330	0	y	1	y	2	1		Positive (Rif susceptible)			Definate	y	145	MALE
S17	0	y	0	y	3	3		Positive (Rif susceptible)	Positive		Definate	y	58	MALE
S23	0	y	0	y	2			neg	neg	clinical	Probable	y	210	FEMALE
S24	-10	y	0	y	0			neg	neg	CXR	Probable	y	103	FEMALE
24	0	Y	2	y	3	1	1+	Positive (Rif susceptible)			Definate	Y	6	FEMALE	Y
S26	-22	y	0	y	4			neg	neg	clinical	Probable	y	300	MALE
S32	0	y	0	y	4	4		Positive (Rif susceptible)	Positive		Definate	y	58	FEMALE
S28	-1	y	0	y	0			neg	neg	clinical	Probable	y	113	FEMALE
S29	-3	y	0	y	1			neg	neg	clinical	Probable	y	6	MALE
36	0	y	1	y	4	3	1+	Positive (Rif susceptible)	Positive		Definate	y	108	MALE	y
S31	0	y	0	y	0			neg	neg	CXR	Probable	y	528	MALE
S20	1	y	0	y	0	0		Positive (Rif susceptible)	Positive		Definate	y	240	MALE
1287	1	y	0	y	0	0		Positive (Rif susceptible)			Definate	y	129	MALE
1344	2	y	0	y	0	0		Positive (Rif susceptible)			Definate	y	206	MALE
1280	1	y	0	y	0			neg		u/s	Probable	y	179	MALE
1281	0	y	0	y	0			neg		CXR	Probable	y	128	MALE
1282	-1	y	0	y	0			neg		CXR	Probable	y	216	FEMALE
1283	0	y	0	y	0			neg		clinical	Probable	y	103	FEMALE
1284	1	y	0	y	0			neg		csf	Probable	y	323	FEMALE
1285	3	y	0	y	0			neg		clinical	Probable	y	269	MALE
S8	2	y	0	y	1	1	N/A	Positive (Rif susceptible)	Positive		Definate	y	23	MALE
1297	0	y	1	y	0			neg		CXR	Probable	y	148	FEMALE
1298	0	y	0	y	1			neg		CXR	Probable	y	80	FEMALE
1310	0	y	0	y	0			neg		CXR	Probable	y	29	MALE
1312	0	y	0	y	1			neg		CXR	Probable	y	163	FEMALE
1326	0	y	0	y	0			neg		CXR	Probable	y	10	FEMALE
27	2	Y	2	y	3	1	N/A	Positive (Rif susceptible)			Definate	y	552	MALE	y
S33	3	y	0	y	1	1		Positive (Rif susceptible)	Positive		Definate	y	20	FEMALE
1352	5	y	0	y	0	0		Positive (Rif susceptible)			Definate	y	10	FEMALE
50	25	y	0	y	0	0	N/A	Positive (Rif susceptible)	Positive		Definate	Y	40	MALE
1332	0	y	2	y	3			N/A		clinical	Probable	y	2	MALE
1333	0	y	0	y	0			N/A		CXR	Probable	y	61	MALE
1334	0	y	4	y	4			N/A		clinical	Probable	y	89	FEMALE
1335	0	y	0	y	1			neg		CXR	Probable	y	51	FEMALE
1336	1	y	0	y	0			N/A		CXR	Probable	y	264	FEMALE
1337	1	y	0	y	0			N/A		CXR	Probable	y	247	MALE
1343	2	y	1	y	1			N/A		CXR	Probable	y	22	MALE
49	30	y	0	y	2	2	N/A	N/A	Positive		Definate	y	148	MALE
56	33	y	0	y	D/C		1+	N/A	Positive		Definate	y	50	FEMALE
1353	6	y	0	y	0			N/A		CXR	Probable	y	4	MALE
1371	-3	y	0	y	1			neg		CXR	Probable	y	38	FEMALE
1372	9	y	0	y	0			N/A		CXR	Probable	y	104	FEMALE
1381	5	y	0	y	0			N/A		CXR	Probable	y	163	FEMALE
1384	2	y	0	y	0			N/A		CXR	Probable	y	93	FEMALE
1385	2	y	0	y	0			neg		clinical	Probable	y	6	FEMALE
1386	1	y	0	y	0			N/A		CXR	Probable	y	57	MALE
1387	1	y	0	y	0			neg		CXR	Probable	y	30	FEMALE
1391	6	y	0	y	0			neg		CXR	Probable	y	94	FEMALE
